# Supplementary material for: Unifying package managers, workflow engines, and containers: Computational reproducibility with BioNix
Source: Gigascience. 2020 Nov 18;9(11):giaa121. doi: 10.1093/gigascience/giaa121 (PMC7672450; doi:10.1093/gigascience/giaa121)
Supplement: giaa121_Supplemental_Files [file giaa121_supplemental_files.zip]

Archive with 24 entries (24 files):
- bwa-drv.svg
- bwa-stage.svg
- default.nix
- flake.lock
- flake.nix
- graph.svg
- jre.svg
- mouse.svg
- nejm.bbx
- nejm.cbx
- nextflow-nix.svg
- nextflow.svg
- nix-container.svg
- override.svg
- pax_global_header
- picard-markDups.svg
- pipeline.svg
- shell.nix
- stafford.svg
- test.yaml
- tex.nix
- wdl-container.svg
- wdl-nix.svg
- wdl.svg
