# Supplementary material for: Unifying package managers, workflow engines, and containers: Computational reproducibility with BioNix
Source: Gigascience. 2020 Nov 18;9(11):giaa121. doi: 10.1093/gigascience/giaa121 (PMC7672450; doi:10.1093/gigascience/giaa121)
Supplement: giaa121_Supplemental_Files [file giaa121_supplemental_files.zip › default.nix]

{ pkgs ? import <nixpkgs> {}, rev ? null }:

with pkgs;

stdenv.mkDerivation {
  name = "bionix-paper";
  src = ./.;
  buildInputs = with pkgs; [ exiftool (callPackage ./tex.nix {}) ];
  buildPhase = ''
    latexmk -xelatex paper
    ${lib.optionalString (rev != null) "exiftool -Producer='${rev}' paper.pdf"}
  '';
  installPhase = ''
    mkdir -p $out
    cp paper.pdf $out
  '';
}
