# Supplementary material for: Unifying package managers, workflow engines, and containers: Computational reproducibility with BioNix
Source: Gigascience. 2020 Nov 18;9(11):giaa121. doi: 10.1093/gigascience/giaa121 (PMC7672450; doi:10.1093/gigascience/giaa121)
Supplement: giaa121_Supplemental_Files [file giaa121_supplemental_files.zip › flake.lock]

{
  "nodes": {
    "flake-utils": {
      "locked": {
        "lastModified": 1601282935,
        "narHash": "sha256-WQAFV6sGGQxrRs3a+/Yj9xUYvhTpukQJIcMbIi7LCJ4=",
        "owner": "numtide",
        "repo": "flake-utils",
        "rev": "588973065fce51f4763287f0fda87a174d78bf48",
        "type": "github"
      },
      "original": {
        "owner": "numtide",
        "repo": "flake-utils",
        "type": "github"
      }
    },
    "nixpkgs": {
      "locked": {
        "lastModified": 1601961544,
        "narHash": "sha256-uuh9CkDWkXlXse8IcergqoIM5JffqfQDKsl1uHB7XJI=",
        "owner": "NixOS",
        "repo": "nixpkgs",
        "rev": "89281dd1dfed6839610f0ccad0c0e493606168fe",
        "type": "github"
      },
      "original": {
        "owner": "NixOS",
        "repo": "nixpkgs",
        "type": "github"
      }
    },
    "root": {
      "inputs": {
        "flake-utils": "flake-utils",
        "nixpkgs": "nixpkgs"
      }
    }
  },
  "root": "root",
  "version": 7
}
