# Supplementary material for: Unifying package managers, workflow engines, and containers: Computational reproducibility with BioNix
Source: Gigascience. 2020 Nov 18;9(11):giaa121. doi: 10.1093/gigascience/giaa121 (PMC7672450; doi:10.1093/gigascience/giaa121)
Supplement: giaa121_Supplemental_Files [file giaa121_supplemental_files.zip › flake.nix]

{
  description = "BioNix paper";
  inputs.nixpkgs.url = "github:NixOS/nixpkgs";
  inputs.flake-utils.url = "github:numtide/flake-utils";

  outputs = { self, nixpkgs, flake-utils, ... }:
    flake-utils.lib.eachDefaultSystem (system:
      let pkgs = nixpkgs.legacyPackages.${system};
      in {
        devShell = import ./shell.nix { inherit pkgs; };
        defaultPackage = if self ? rev then
          import ./default.nix {
            inherit (self) rev;
            inherit pkgs;
          }
        else
          throw "Refusing to build in dirty tree";
      });
}
