# Supplementary material for: Unifying package managers, workflow engines, and containers: Computational reproducibility with BioNix
Source: Gigascience. 2020 Nov 18;9(11):giaa121. doi: 10.1093/gigascience/giaa121 (PMC7672450; doi:10.1093/gigascience/giaa121)
Supplement: giaa121_Supplemental_Files [file giaa121_supplemental_files.zip › nejm.bbx]

%% Copyright (C) 2011, 2018 by Marco Daniel
%%
%% This work may be distributed and/or modified under the
%% conditions of the LaTeX Project Public License, either version 1.3c
%% of this license or (at your option) any later version.
%% The latest version of this license is in
%%
%%    http://www.latex-project.org/lppl.txt
%%
%% and version 1.3c or later is part of all distributions of LaTeX
%% version 2008/05/04 or later.
%%
%% This work has the LPPL maintenance status `maintained'.
%%
%% The Current Maintainer of this work is Marco Daniel.
%%
%% This work consists of the files nejm.bbx, nejm.cbx, biblatex-nejm.tex
%% and biblatex-nejm.pdf

%%$Id: nejm.bbx 30 2018-07-28 11:01:00Z marco $
%%$Rev: 30 $
%%$Author: marco $
%%$Date: 2018-07-28 13:01:00Z +0200 (Sa, 28. Jul 2018) $
\def\biblatexnejmversionbbx{v0.5}
\def\biblatexnejmpackagenamebbx{nejm.bbx}
\def\biblatexnejmsvnbbx$#1: #2 #3 #4-#5-#6 #7 #8${#4/#5/#6\space }
\ProvidesFile{nejm.bbx}[\biblatexnejmsvnbbx$Id: nejm.bbx 30 2018-07-28 11:01:00Z marco $ \biblatexnejmversionbbx: \biblatexnejmpackagenamebbx]

%use numeric.cbx as base
%Warning if backend isn't biber
\RequireBiber[2]
%need style:
\RequireBibliographyStyle{numeric}

\providetoggle{bbx:articledoi}
\DeclareBibliographyOption[boolean]{articledoi}[true]{%
  \settoggle{bbx:articledoi}{#1}}

\providetoggle{bbx:articlein}
\DeclareBibliographyOption[boolean]{articlein}[true]{%
  \settoggle{bbx:articlein}{#1}}

\providetoggle{bbx:printlang}
\DeclareBibliographyOption[boolean]{printlang}[true]{%
  \settoggle{bbx:printlang}{#1}}

%set options to biblatex
\ExecuteBibliographyOptions
  {
    isbn         = false ,
    labelnumber  = true ,
    minnames     = 3 ,
    maxnames     = 6 ,
    giveninits   = true ,
    terseinits   = true ,
    sorting      = none ,
    date         = year ,
    articledoi   = false,
    articlein    = false,
    printlang    = false,
  }


\AtBeginDocument{%
  \iftoggle{bbx:printlang}
    {}
    {\DeclareStyleSourcemap{
       \maps[datatype=bibtex]{
         \map{
           \step[fieldset=language, null]
         }
       }
     }}%
}

%remove punctuation and space after initials -- require biber
\renewrobustcmd*{\bibinitperiod}{}
%separator printed before the pages field
\renewcommand*{\bibpagespunct}{\addcolon}
%no bracktes in thebibliography and add dot
\DeclareFieldFormat{labelnumberwidth}{#1\adddot}
%not formating pages
\DeclareFieldFormat*{pages}{\mkcomprange{#1}}
%not formated journaltitle
\DeclareFieldFormat*{journaltitle}{#1}
%not formated title
\DeclareFieldFormat*{title}{#1}


%Set name format
\DeclareNameAlias{default}{family-given}
\DeclareNameAlias{sortname}{family-given}

%remove comma between family name and given name
\renewcommand*{\revsdnamepunct}{}

%option articledoi -- no doi / eprint / url in article
\letbibmacro{doi+eprint+url-use}{doi+eprint+url}

\renewbibmacro*{doi+eprint+url}{%
  \ifboolexpr{test {\ifentrytype{article}} and not togl {bbx:articledoi}}
    {}
    {\usebibmacro{doi+eprint+url-use}}%
}

%no bibstring in in article:
\renewbibmacro*{in:}{%
  \ifboolexpr{test {\ifentrytype{article}} and not togl {bbx:articlein}}
    {}
    {\printtext{\bibstring{in}\intitlepunct}}%
}

%no number in ouput of bibliography
\renewbibmacro*{volume+number+eid}{%
  \printfield{volume}%
%  \setunit*{\adddot}%
%  \printfield{number}%
  \setunit{\addcomma\space}%
  \printfield{eid}}

%Order year;volume:page
\renewbibmacro*{issue+date}{%
  \printfield{issue}%
  \setunit*{\addspace}%
  \usebibmacro{date}%
  \newunit}

\renewbibmacro*{journal+issuetitle}{%
  \usebibmacro{journal}%
  \iffieldundef{series}
    {}
    {\newunit
     \printfield{series}}%
  \setunit*{\addspace}%
  \usebibmacro{issue+date}%
  \setunit*{\addsemicolon}
  \usebibmacro{volume+number+eid}%
  \setunit{\addcomma\space}%
  \usebibmacro{issue}%
  \newunit}

\endinput
