# Supplementary material for: Unifying package managers, workflow engines, and containers: Computational reproducibility with BioNix
Source: Gigascience. 2020 Nov 18;9(11):giaa121. doi: 10.1093/gigascience/giaa121 (PMC7672450; doi:10.1093/gigascience/giaa121)
Supplement: giaa121_Supplemental_Files [file giaa121_supplemental_files.zip › pax_global_header]

52 comment=ae26ac9d087491c317929b61fc9088a1c6ffc0f1
