# Supplementary material for: Unifying package managers, workflow engines, and containers: Computational reproducibility with BioNix
Source: Gigascience. 2020 Nov 18;9(11):giaa121. doi: 10.1093/gigascience/giaa121 (PMC7672450; doi:10.1093/gigascience/giaa121)
Supplement: giaa121_Supplemental_Files [file giaa121_supplemental_files.zip › shell.nix]

{ pkgs ? import <nixpkgs> {} }:

with pkgs;

let
  style-check =
    stdenv.mkDerivation rec {
      name = "style-check";
      src = fetchurl {
        url = "http://www.cs.umd.edu/~nspring/software/style-check-current.tar.gz";
        sha256 = "06g1ni28fdbrg2yaa6x8z3kg1mrjvhi48qv45hb80fwyrvy0ds1a";
      };
      installPhase = ''
        make PREFIX=$out SYSCONFDIR=$out/etc/style-check.d/ install
        sed -ie "s|/etc/style-check.d|$out/etc/style-check.d|g" $out/bin/style-check.rb
      '';
      buildInputs = [ ruby ];
    };

in mkShell {
  buildInputs = with pkgs; [ (callPackage ./tex.nix {}) style-check proselint pandoc ];
}
