# Supplementary material for: Unifying package managers, workflow engines, and containers: Computational reproducibility with BioNix
Source: Gigascience. 2020 Nov 18;9(11):giaa121. doi: 10.1093/gigascience/giaa121 (PMC7672450; doi:10.1093/gigascience/giaa121)
Supplement: giaa121_Supplemental_Files [file giaa121_supplemental_files.zip › test.yaml]

name: "Test"
on:
  pull_request:
  push:
jobs:
  tests:
    runs-on: ubuntu-latest
    steps:
    - uses: actions/checkout@v2
      with:
        lfs: true
    - run: git lfs checkout
    - uses: cachix/install-nix-action@v10
      with:
        nix_path: nixpkgs=channel:nixos-unstable
    - run: nix-build
    - run: cp result/paper.pdf .
    - uses: actions/upload-artifact@v2
      with:
        name: paper
        path: paper.pdf
