# Supplementary material for: Unifying package managers, workflow engines, and containers: Computational reproducibility with BioNix
Source: Gigascience. 2020 Nov 18;9(11):giaa121. doi: 10.1093/gigascience/giaa121 (PMC7672450; doi:10.1093/gigascience/giaa121)
Supplement: giaa121_Supplemental_Files [file giaa121_supplemental_files.zip › tex.nix]

{ texlive }:

texlive.combine {
  inherit (texlive)
    scheme-minimal latexmk tools collection-xetex collection-fontsrecommended
    biber latexdiff

    abstract acronym alphalph atbegshi atveryend auxhook biblatex bigfoot
    booktabs caption cleveref colortbl doi enumitem environ etexcmds etoolbox
    eulervm fancyhdr fontspec footmisc geometry gettitlestring graphics hycolor
    hyperref hyphenat infwarerr koma-script kvdefinekeys kvoptions kvsetkeys
    lastpage logreq ltxcmds mathastext mdframed merriweather microtype nag
    needspace newfloat newunicodechar pdftexcmds pgf preprint quoting ragged2e
    relsize rerunfilecheck scalerel stringenc sttools textpos titlesec
    trimspaces url xcolor xkeyval xpatch xstring zref listings oberdiek

  ;
}
